# Supplementary material for: Risk buffering and resource access shape valuation of out-group strangers
Source: Sci Rep. 2016 Jul 29;6:30435. doi: 10.1038/srep30435 (PMC4965756; doi:10.1038/srep30435)
Supplement: Supplementary Dataset 1 [file srep30435-s2.xls]

## Sheet: srep30435-s2
Agreeable	Self.Kept	Married	Food.Insecurity	Nonanonymous.Play	Extraverted	Ill.This.Mo	Income.zscore	IG.Avg	OG.Avg	Can.Stay	log.Subj.SES	Prod.Income.Drop	Market.Items.zscore	Dependency	Population	Places.Lived	Can.Borrow	Risk.Aversion	Years.Education	Shortfall.Summary	No.Neg.Stereos	Coop.Labor	Media.zscore	Sex.Male	Times.Church.Mo	Version	Visited.zscore	Age
6	0	TRUE	1	TRUE	8	0	-0.700029	6		1	1.94591	0	-0.484152	1	Intercultural	3	0	8	4	-1.42864		1	-0.777095	FALSE	2	C	-0.78808	60
4	3	TRUE	0	FALSE	5	0	-0.000399591	3	3	0	0.693147	1	1.52722	3	Intercultural	2	1	8	12	-0.692428		1	-0.216467	FALSE	4	F	-0.338818	30
4	5	FALSE	0.5	TRUE	7	0	-2.32854	1.33333	4	1	1.50408	1	1.80428	2	Intercultural	4	2	7	12	-0.634673		0	1.57754	TRUE	1	D	2.35675	40
10	1	TRUE	3	TRUE	8	0	-0.525841	2.33333	4.33333	0	0.693147	1	-0.484152	4	Intercultural	7	2	8	12	1.76417	0	0	-0.721032	TRUE		D	-0.563449	40
8	1	TRUE	2	TRUE	6	0	0.0629413	3.33333	3.33333	1	0.405465	1	1.89514	3	Intercultural	5	2	4	7	0.744346		0	-0.777095	TRUE	4	B	-0.114187	40
10	15	TRUE	2	FALSE	8	0	0.210497	2	0	1	1.94591	1	1.77031	4	Intercultural	1	1	9	12	1.04578		0	0.792661	FALSE	2	A	-0.114187	40
8	5	TRUE	0.5	FALSE	6	0	-0.313145	4.33333		1	1.50408	0	0.0661339	3	Intercultural	3	1	4	10	-1.18496		0	0.792661	TRUE		B	1.90749	50
0	9	TRUE	0.5	TRUE	4	0	-0.897969	2	2	1	0	1	-0.468587	4	Intercultural	5	2	4	5	-0.031796		0	-0.664969	TRUE	4	F	-0.563449	50
8	3	FALSE	0	FALSE	4	0	0.238568	3	3	0	1.09861	0	1.66642	2	Intercultural	3	0	4	7	-1.84559		0	-0.580875	TRUE	0	F	-0.78808	40
8	3	TRUE	2.5	FALSE	6	0	-1.14989	3	3	0	0.916291	1	0.507561	0	Intercultural	4	2	6	12	0.199225		1	-0.777095	TRUE	2	C	1.2336	50
8	3	FALSE	0.5	TRUE	6	0	0.847505	2.66667	3.33333	1	0	2	-0.355319	0	Intercultural	4	1	10	12	-0.385829		1	0.792661	TRUE	0	D	-0.338818	40
6	3	TRUE	2	TRUE	7	0	-0.734518	5		1	1.70475	1	1.83453	1	Intercultural	8	2	8	14.5	0.14147		1	1.57754	TRUE		A	3.03065	30
8	15	TRUE	0.5	FALSE	8	0	-0.0104766	1	1	1	1.38629	0	2.01507	0	Intercultural	4	0	10	12	-2.08927		0	-0.384656	TRUE	0	F	3.13735	30
5	5	TRUE	2.5	FALSE	6	0	-0.221373	2.66667	2.66667	1	1.60944	0	1.64198	2	Intercultural	2	2	8	5	-0.0496192		0	0.00778342	FALSE		B	0.110444	30
8	2	TRUE	1.5	TRUE	6	0	2.21509	4.33333		1	1.38629	1	-0.220396	5	Intercultural	5	2	12	10	0.98803		0	3.1473	FALSE	3	C	0.335074	30
8	1	TRUE	2	FALSE	10	0	1.23357	3.33333		1	2.19722	0	1.61701	1	Intercultural	3	0	8	8	-0.710251		1	-0.423899	FALSE		E	-0.338818	30
10	5	TRUE	1	TRUE	1	0	-0.316144	2.33333		1	1.38629	1	1.64485	2	Intercultural	3	2	10	7	-0.275479		1	1.57754	FALSE		D	-0.563449	40
8	3	TRUE	1.5	TRUE	6	0	-0.426511	3	3	1	0	1	-0.708297	2	Intercultural	3	1	12	2	0.0837144		1	-0.777095	TRUE	4	D	0.110444	80
4	20	TRUE	1.5	TRUE	7	1	-0.638127	0.333333	0	1	0	0	-0.429922	4	Intercultural	2	1	8	8	-0.165129		0	0.792661	FALSE		E	-0.563449	30
4	3	TRUE	2	TRUE	10	0	1.08143			0	0	1	-0.553078	0	Intercultural	2	2	4	12	-0.159969		0	-0.777095	TRUE	0	F	0.335074	70
6	2	TRUE	1.5	TRUE	6	0	3.43812	3.33333	3	1	0.693147	1	-0.149515	4	Intercultural	3	2	8	9	0.686591		1	0.792661	TRUE	1	E	0.784336	30
6	3	TRUE	0	TRUE	10	0	0.127722	3	3	0	0.693147	1	-0.123451	2	Intercultural	4	1	4	7	-0.993866		1	-0.777095	FALSE	4	A	0.110444	40
2	0	TRUE	2	TRUE	6	0	0.222653			1	0	1	-0.802851	2	Intercultural	2	1	8	1	0.442908		0	0.400222	FALSE	12	E	-0.114187	40
10	9	FALSE	0	FALSE	6	0	-0.484094			0	1.79176	1	0.0490602	2	Intercultural	3	1	10	3	-0.993866		0	-0.664969	FALSE		C	1.00897	50
8	2	FALSE	3	TRUE	1	0	-0.268159	3.66667	2.66667	1	1.60944	0	1.6485	3	Intercultural	2	0	12	12	0.611013		0	2.36242	TRUE		B	0.335074	50
6	3	TRUE	0	TRUE	2	0	-0.700029	3	3	1	1.25276	0	-0.111547	0	Intercultural	3	0	8	9	-2.44846		1	1.57754	FALSE	4	C	0.559705	70
4	1	TRUE	2	FALSE	6	0	0.235689	3.33333		0	2.07944	0	-0.0585422	7	Intercultural	4	2	8	14	1.09838		0	2.36242	TRUE	0	C	0.335074	50
6	4	TRUE	0	TRUE	6	0	-0.0882131	3.66667	2	1	1.60944	1	0.441593	5	Intercultural	3	2	8	4	-0.0895511		1	-0.721032	FALSE		B	0.559705	50
8	0	TRUE	1	TRUE	1	1	-0.203378	4.33333	2.66667	1	1.60944	0	-0.638131	4	Intercultural	5	2	9	5	-0.524323	0	1	0.400222	TRUE	8	B	3.13735	50
12	0	TRUE	0	TRUE	6	0	-0.167389	4.66667	2.33333	1	1.09861	0	1.79867	1	Intercultural	3	2	0	12	-2.14703	0	0	-0.188436	FALSE	1	A	-1.01271	50
8	3	TRUE	0	FALSE	2	0	-1.83369	3	3	1	1.60944	0	-0.392967	1	Intercultural	3	1	4	12	-2.14703		1	0.00778342	TRUE	1	F	1.2336	30
4	21	TRUE	0	FALSE	6	0	-0.340137		0	0	1.79176	0	1.64001	3	Intercultural	2	2	6	3	-1.54415		0	0.792661	FALSE	0	B	-0.78808	30
8	6	FALSE	0.5	TRUE	4	0	-0.818793	2	3	1	1.38629	0	-0.598289	1	Intercultural	5	1	8	3	-1.78783		1	-0.664969	TRUE	0	A	0.335074	60
14	3	TRUE	1.5	FALSE	10	0	0.163711		3	0	0.693147	1	2.31485	3	Intercultural	5	1	12	12	0.385153		0	-0.664969	TRUE		A	-0.563449	40
4	4	TRUE	1.5	FALSE	3	0	0.977666	2.33333	3.33333	1	0	0	-0.261367	4	Intercultural	5	2	11	12	-0.165129	0	1	0.792661	FALSE	3	E	-0.78808	30
9	3	TRUE	0.5	FALSE	8	0	-2.39692	3	3	1	1.09861	0	1.95305	4	Intercultural	8	2	10	6	-0.883517		0	0.904787	TRUE	0	F	1.2336	50
3	9	TRUE	0.5	TRUE	10	0	0.694911	2	2	1	1.09861	0	-0.772905	2	Intercultural	3	1	8	5	-1.48639	1	0	0.232034	FALSE	0	C	-0.114187	30
8	4	TRUE	0.5	TRUE	4	1	-0.908766	3	2.66667	1	1.09861	0	2.19047	2	Intercultural	4	1	7	5	-1.48639		1	0.00778342	FALSE	3	B	0.784336	50
8	5	TRUE	0	TRUE	2	0	0.710746	3.66667		1	2.30259	1	1.62294	2	Intercultural	2	2	12	8	-0.993866		1	1.57754	FALSE	2	C	-0.78808	30
4	3	FALSE	0	TRUE	8	0	0.753933	3	3	1	1.09861	0	-0.14526	0	Intercultural	2	2	12	8	-2.44846	1	0	-0.188436	TRUE	0	C	2.80601	50
6	2	FALSE	1	FALSE	8	0	2.27987	2.66667	3.66667	0	1.94591	0	1.60229	2	Intercultural	8	2	10	15	-1.1272		1	-0.608906	FALSE	4	F	0.335074	40
4	0	TRUE	1	FALSE	6	0	3.43812			1	2.19722	1	-0.547108	2	Intercultural	4	2	8	20	-0.275479		0	-0.608906	TRUE	3	D	2.35675	40
8	3	FALSE	0	FALSE	6	0	-0.412116	3	3	0	0	1	0.288553	0	Intercultural	4	2	6	12	-1.59674		0	-0.384656	TRUE	4	C	3.13735	20
4	2	TRUE	1.5	FALSE	6	0	0.617174	3		1	1.38629	0	-0.490485	0	Intercultural	4	2	4	14	-1.37088		1	0.400222	FALSE	0	E	0.559705	20
6	3	TRUE	0.5	TRUE	4	0	3.02245	4		1	1.60944	0	1.8778	1	Intercultural	3	2	8	6	-1.78783		0	0.00778342	TRUE	4	B	1.00897	80
8	13	TRUE	1	TRUE	5	0	0.886373	2.66667		1	1.79176	1	1.69735	2	Intercultural	4	1	8	12	-0.275479		0	-0.440718	FALSE	1	B	-0.78808	50
8	13	TRUE	3	TRUE	12	0	-0.671477	1.33333	1.33333	1	0	1	-0.733273	3	Intercultural	6	1	6	12	1.46273		0	-0.777095	TRUE	0	A	3.03065	40
0	2	TRUE	1.5	FALSE	6	0	-0.811745	3		1	1.09861	0	1.62441	2	Intercultural	5	2	8	3	-0.768006		0	-0.777095	FALSE	2	D	0.110444	50
5	6	TRUE	2.5	FALSE	12	0	-0.119061			1	1.09861	1	0.0935509	2	Intercultural	3	2	11	7	0.802102		1	-0.104342	FALSE	4	F	-1.01271	20
12	2	FALSE	2	TRUE	2	0	-0.290152	3.33333	3	1	0.693147	2	1.81657	7	Intercultural	3	2	8	0	2.80182		1	-0.777095	FALSE	4	A	-0.563449	50
12	2	TRUE	0.5	FALSE	2	0	0.79712	3.33333	3	0	0.693147	1	0.0582423	3	Intercultural	3	2	8	7	-0.333234		0	1.1851	TRUE		A	-0.78808	30
8	0	TRUE	1.5	FALSE	6	0	-0.556072	0	7	0	0	0	-0.263849	0	Intercultural	4	2	5	0	-1.37088		0	0.00778342	FALSE	4	B	-0.563449	30
3	0	TRUE	1.5	TRUE	9	0	-0.0642204	4	3	1	0	0	-0.204904	1	Intercultural	4	2	4	9	-1.06944		0	3.1473	TRUE	0	A	1.90749	60
4	21	FALSE	1.5	FALSE	5	1	0.507872	0	0	1	1.09861	1	1.8872	1	Intercultural	6	2	8	12	-0.217724		1	0.00778342	TRUE	0	A	1.68286	50
0	0	TRUE	1	TRUE	6	0	-0.795989	3.66667	3.33333	1	0	0	-0.503343	1	Intercultural	4	2	11	5	-1.42864		1	-0.188436	TRUE	0	C	0.335074	50
4	0	TRUE	0	FALSE	4	0	1.2038	4	3	1	1.60944	1	0.850231	3	Intercultural	6	2	6	12	-0.692428	0	1	2.36242	FALSE	4	B	-0.338818	30
6	1	TRUE	0	TRUE	8	0	-1.14629			1	1.09861	0	2.31485	3	Intercultural	5	2	6	3	-1.54415		0	-0.777095	TRUE	0	D	-0.114187	70
10	5	TRUE	0	TRUE	9	0	-0.390522	3	2.33333	0	1.60944	1	0.140118	0	Intercultural	3	0	4	0	-1.59674		0	0.00778342	TRUE	0	B	0.784336	80
7	3	FALSE	1.5	FALSE	6	0	-1.07	3		1	1.38629	0	0.114807	1	Intercultural	5	2	4	3	-1.06944		1	0.792661	TRUE	0	D	0.335074	60
6	3	TRUE	2.5	FALSE	6	0	-1.05272	3	3	1	0.693147	1	-0.355319	2	Intercultural	5	2	4	12	0.802102		0	-0.515842	TRUE	0	F	-1.01271	30
8	0	TRUE	1	TRUE	6	0	2.75709	4	3	1	0.693147	1	-0.13922	1	Intercultural	2	2	8	12	-0.576918		1	-0.664969	FALSE	4	E	0.335074	40
8	2	TRUE	1.5	FALSE	2	0	-1.22187	3.33333		1	0.693147	1	1.96866	3	Intercultural	5	1	4	6	0.385153		0	-0.777095	TRUE	0	A	-0.78808	60
4	9	TRUE	2	TRUE	4	0	-0.69571	2	2	1	0	0	-0.560183	4	Intercultural	2	1	5	4	0.194064		0	-0.777095	TRUE	4	E	-0.338818	50
10	5	TRUE	1.5	FALSE	8	0	0.915884	3	2.33333	1	0	1	-0.242999	3	Intercultural	5	1	7	11	0.385153		0	0.400222	TRUE	0	A	-0.114187	30
6	1	TRUE	0.5	FALSE	4	0	0.703548	3.66667	3	0	1.09861	0	2.31485	2	Intercultural	5	1	6	12	-1.48639		0	-0.777095	FALSE	3	D	-0.114187	40
8	0	TRUE	1	FALSE	6	0	-0.777855	2	5	1	0.693147	0	-0.523147	6	Intercultural	3	1	8	0	0.0785538		0	-0.664969	TRUE	4	D	0.559705	60
6	0	FALSE	0	TRUE	6	0	-0.580545		4	1	1.60944	0	-0.418398	0	Intercultural	5	1	6	12	-2.44846		0	1.57754	TRUE		D	2.35675	20
4	0	FALSE	2.5	TRUE	10	0	0.0290601	6		0	0.693147	0	-0.750669	5	Intercultural	2	1	4	4	0.854696		1	3.1473	TRUE	4	A	0.110444	40
4	3	TRUE	2	TRUE	7	0	-0.493091	3	3	0	0	0	-0.98291	1	Intercultural	3	1	10	3	-0.710251		0	0.00778342	TRUE	4	D	-0.563449	70
8	21	TRUE	0	FALSE	4	0	3.117	0		0	1.60944	0	0.208948	3	Intercultural	5	2	8	13	-1.54415		0	-0.328593	TRUE	6	C	3.13735	30
10	1	TRUE	2	FALSE	6	1	2.71894	4.33333	2.33333	1	1.60944	0	-0.0737978	3	Intercultural	4	2	8	8	-0.107374		1	3.1473	FALSE	1	E	-0.338818	30
8	4	TRUE	1.5	FALSE	9	0	0.00535867	2.66667		1	0	1	-0.490485	2	Intercultural	3	1	2	3	0.0837144		1	-0.384656	FALSE	4	A	-0.563449	20
9	1	TRUE	2	TRUE	6	0	0.486174	4.66667		1	1.09861	1	-0.684736	1	Intercultural	3	2	9	8	0.14147		1	-0.777095	FALSE	4	D	1.2336	20
8	5	TRUE	0	FALSE	6	0	-0.700029			1	1.94591	0	-0.518801	2	Intercultural	5	2	9	1	-1.84559		0	-0.104342	FALSE		F	-0.338818	30
0	0	TRUE	1	TRUE	4	0	-0.847734			0	1.25276	1	0.045719	6	Intercultural	3	2	8	3	0.930275		0	-0.777095	TRUE		B	1.2336	50
3	8	TRUE	1	FALSE	8	0	-1.43241		2.33333	1	1.60944	1	2.31485	1	Intercultural	3	2	10	12	-0.576918		1	0.00778342	FALSE	1	B	0.335074	20
6	0	TRUE	0.5	TRUE	6	0	1.06007	3	4	1	1.79176	1	2.31485	5	Intercultural	4	1	8	12	0.269643		1	1.57754	TRUE	0	E	2.58138	50
4	3	TRUE	2	TRUE	6	0	-0.256282	4	2	1	1.60944	0	-0.429922	2	Moseten	1	1	6	8	-0.408813		1	3.03517	FALSE	0	A	0.335074	20
5	6	TRUE	1.5	FALSE	8	0	-0.520803	2.33333	2.66667	0	1.09861	0	-0.339891	3	Moseten	5	1	8	7	-0.466568	1	0	-0.160405	TRUE		B	-0.114187	40
12	3	TRUE	1.5	TRUE	10	0	-0.879975	4	2	1	1.38629	0	1.72108	2	Moseten	3	2	10	9	-0.768006		1	1.1851	FALSE		E	-0.338818	40
4	4	FALSE	1	FALSE	6	1	0.138838		2.33333	1	1.09861	0	-0.802851	4	Moseten	4	2	8	8	-0.524323	1	1	0.400222	FALSE	4	E	0.784336	30
8	2	TRUE	1.5	FALSE	6	0	-0.122763	2.33333	4	1	0.916291	2	-0.15992	4	Moseten	4	1	6	7	1.53831		1	1.96998	FALSE	1	B	0.110444	40
12	6	TRUE	2.5	FALSE	6	1	0.973467	3	2	1	1.09861	1	-0.490485	6	Moseten	2	1	8	6	2.00786	1	1	0.00778342	FALSE	2	B	-1.01271	20
2	4	TRUE	0	TRUE	4	0	0.644966	2	3.66667	1	1.79176	0	2.31485	3	Moseten	5	2	3	8	-1.54415		1	0.568411	FALSE	0	B	0.559705	40
6	5	TRUE	0.5	FALSE	2	0	-0.600699	4	1.33333	1	2.30259	2	0.0112346	3	Moseten	2	2	8	11	0.518486		1	0.456285	TRUE	4	C	-0.78808	40
8	7	TRUE	1.5	TRUE	10	0	0.0902931		1.66667	0	2.30259	1	-0.238295	7	Moseten	4	1	8	4	1.59091		1	0.00778342	FALSE	1	E	-0.78808	40
4	0	TRUE	1	TRUE	2	1	-0.466099	3.33333		1	0	1	-0.568684	1	Moseten	6	1	8	0	-0.576918		1	0.00778342	FALSE	1	C	-0.78808	60
9	1	TRUE	2	TRUE	9	0	-0.331694		3	1	1.60944	0	-0.392967	2	Moseten	1	1	4	8	-0.408813		1	0.792661	TRUE	3	D	-0.563449	30
12	0	TRUE	1	TRUE	6	0	0.491212	1.66667	5.33333	1	0	0	-0.0151226	1	Moseten	2	1	0	9	-1.42864	0	1	0.00778342	TRUE	4	E	0.559705	50
4	3	TRUE	1.5	FALSE	10	0	-0.659541	5	1	1	1.79176	1	1.68753	4	Moseten	4	2	10	8	0.686591	1	0	0.400222	TRUE	2	A	-0.78808	60
7	2	TRUE	1	FALSE	9	0	-0.052224			1	2.30259	0	1.84743	3	Moseten	2	1	0	4	-0.825762		0	0.00778342	FALSE	3	F	-0.114187	50
8	3	TRUE	2.5	TRUE	4	0	-0.937557		3	1	0	0	-0.211511	0	Moseten	5	2	10	12	-0.652496		1	1.57754	FALSE	4	E	-0.114187	30
8	3	TRUE	2	TRUE	3	1	-0.547795	3	3	1	0	0	-0.956876	3	Moseten	6	1	7	3	-0.107374		1	-0.552844	FALSE	1	C	-0.114187	30
4	21	TRUE	0.5	FALSE	6	0	0.520723	0	0	0	0	1	-0.802851	2	Moseten	2	2	8	12	-0.634673	1	0	0.00778342	FALSE	2	E	0.335074	50
8	4	TRUE	1	TRUE	6	0	-1.1319	3.66667	2	1	2.07944	0	1.56051	0	Moseten	2	0	8	1	-1.73008		1	0.792661	TRUE	4	F	-0.563449	60
4	9	TRUE	2.5	TRUE	5	1	-0.200499	4	0	1	0	1	-0.98291	3	Moseten	2	2	4	9	1.10354	0	0	-0.777095	FALSE	4	A	-0.338818	40
6	1	TRUE	2.5	TRUE	13	0	-0.224372	3.66667	3	1	0	1	-0.435581	2	Moseten	2	1	6	12	0.802102		1	0.792661	FALSE	3	F	-0.563449	30
4	21	TRUE	1	FALSE	6	0	-0.553073	0	0	1	1.09861	0	-0.254381	3	Moseten	3	2	10	2	-0.825762		0	0.00778342	FALSE	0	F	-0.78808	50
4	3	FALSE	1.5	FALSE	10	0	0.534399	3	3	1	1.60944	0	1.72608	0	Moseten	2	2	12	13	-1.37088		1	0.00778342	TRUE	1	E	-0.338818	20
4	3	FALSE	1.5	TRUE	4	0	-0.700029			1	1.60944	1	-0.456396	2	Moseten	6	1	10	9	0.0837144		1	0.400222	FALSE	0	C	0.559705	40
1	3	TRUE	0	FALSE	6	0	0.63157	3	3	1	2.0149	0	1.75331	1	Moseten	8	2	6	16	-2.14703	1	0	0.34416	TRUE	2	D	3.13735	40
4	3	TRUE	1	TRUE	6	0	-0.456862	3	3	1	2.07944	1	0.120818	1	Moseten	5	1	8	9	-0.576918	0	1	-0.328593	TRUE	3	F	-0.338818	50
7	3	TRUE	0.5	FALSE	6	0	2.16111	3	3	1	1.60944	1	1.93361	2	Moseten	6	1	10	17	-0.634673		1	-0.216467	TRUE	0	D	1.2336	30
0	9	TRUE	1.5	TRUE	2	1	-1.34423	4	0	1	0	0	-0.924052	3	Moseten	2	1	8	10	-0.466568	0	0	-0.777095	FALSE	4	E	-0.563449	50
12	9	TRUE	2	TRUE	8	1	0.395841	4	0	1	1.60944	0	0.584696	2	Moseten	2	1	8	9	-0.408813		1	-0.384656	TRUE	4	A	0.110444	40
4	3	TRUE	1.5	TRUE	10	0	2.34105	3		1	1.60944	0	0.334708	2	Moseten	5	1	8	6	-0.768006		1	0.792661	TRUE	2	E	2.58138	60
8	5	TRUE	3	TRUE	5	0	0.998459	3.33333	2	1	1.09861	1	0.597169	6	Moseten	3	2	8	5	2.36705		1	0.00778342	FALSE	2	F	0.335074	40
8		TRUE	1.5	FALSE	6	0	0.523602			0	0.693147	1	-0.539127	6	Moseten	1	0	4	5	1.28947			-0.552844	FALSE	1	D	-1.01271	30
12	1	FALSE	1.5	TRUE	6	1	0.719383		3	0	1.60944	0	-1.12501	0	Moseten	3	0	10	3	-1.37088		0	0.00778342	FALSE	4	C	0.110444	60
8	2	TRUE	1.5	FALSE	6	1	1.73284	4	2.33333	1	2.30259	0	-0.652014	3	Moseten	5	2	8	3	-0.466568		1	1.57754	FALSE	4	A	-0.563449	30
8	2	TRUE	0.5	TRUE	4	1	1.8552	3.33333	3	1	1.60944	0	-0.175188	0	Moseten	6	2	12	12.5	-2.08927		0	-0.216467	FALSE	0	A	3.13735	30
11	8	TRUE	3	FALSE	4	0	0.216975	1.66667		1	0	1	-0.924052	4	Moseten	8	1	8	10	1.76417		1	-0.664969	TRUE		E	-1.01271	40
7	4	TRUE	3	TRUE	6	1	-0.800798		2	1	0.693147	1	-0.287624	3	Moseten	3	2	0	10	1.46273		1	0.792661	FALSE	2	E	-0.338818	30
7	7	FALSE	2	TRUE	10	1	-0.23217		2.33333	0	2.30259	1	-0.083446	1	Moseten	5	0	8	4	0.14147	0	1	0.400222	FALSE	3	F	0.335074	60
4		TRUE	2.5	FALSE	6	0	-0.0342294			0	0.693147	1	-1.12501	1	Moseten	4	2	8	3	0.500663			0.00778342	FALSE	0	D	0.335074	50
8	3	TRUE	1.5	FALSE	8	0	0.360932			1	0	0	0.0984128	3	Moseten	4	1	4	9	-0.466568		1	0.792661	FALSE	1	E	-0.78808	30
8	3	FALSE	0	TRUE	10	0	-0.499929	3	3	1	0.693147	1	-1.12501	0	Moseten	7	1	4	12	-1.59674		1	-0.552844	TRUE	6	B	2.58138	50
4	0	TRUE	0.5	TRUE	6	0	-0.304148	2.33333	4.66667	1	0.693147	1	-0.382016	4	Moseten	2	1	12	11	-0.031796		1	-0.27253	TRUE		D	-0.563449	40
4	2	TRUE	2	TRUE	6	0	1.07784	2.33333		1	0.693147	0	0.0496791	2	Moseten	3	2	10	9	-0.408813		0	0.456285	FALSE	1	C	0.110444	30
8	6	TRUE	0.5	TRUE	10	0	-0.448105	1	4	0	0	1	0.0697898	4	Moseten	6	2	4	6	-0.031796		1	0.00778342	FALSE	0	B	-1.01271	20
6	0	TRUE	1	TRUE	6	0	-0.048895	3	4	1	1.38629	1	1.68897	1	Moseten	3	1	8	15	-0.576918		1	2.36242	FALSE	1	C	-0.338818	40
6	0	TRUE	0.5	FALSE	2	1	-0.268159	3.66667	3.33333	0	1.38629	0	-0.0699632	0	Moseten	4	2	10	11	-2.08927	0	1	3.1473	TRUE	0	B	-0.338818	50
6	13	TRUE	2	TRUE	6	1	-0.243686	1.66667		0	1.60944	0	-0.219593	4	Moseten	3	1	8	11	0.194064		0	-0.721032	FALSE	1	D	-0.563449	40
8	11	TRUE	1	TRUE	6	0	-0.347335	3	0.333333	0	1.79176	0	-0.172428	5	Moseten	4	2	8	10	-0.222885		0	3.1473	TRUE	4	C	-0.338818	50
6	3	TRUE	2	TRUE	4	1	1.53418	4	2	1	1.09861	1	-0.382016	4	Moseten	7	2	8	12	1.04578		1	-0.408202	FALSE	0	F	-0.563449	30
8	3	TRUE	1	TRUE	2	0	-0.246565	3	3	1	1.25276	0	-0.415547	5	Moseten	4	2	2	12	-0.222885	1	0	1.68966	TRUE	3	B	0.559705	40
8	2	TRUE	1	TRUE	4	0	-0.420273	2.33333	4	0	0	1	-0.277891	5	Moseten	5	1	8	3	0.628836		0	-0.384656	TRUE	0	C	-0.338818	40
4	3	TRUE	1.5	TRUE	12	0	0.660361	3	3	0	0	1	1.63028	5	Moseten	5	2	4	5	0.98803	0	1	0.00778342	FALSE	3	A	1.00897	30
5	8	TRUE	1	TRUE	1	1	-0.424352	2.66667	1.66667	1	0	1	-0.500104	3	Moseten	3	1	7	7	0.0259592		0	1.01691	FALSE	3	A	-0.338818	30
8		TRUE	2	FALSE	2	0	-0.304868			0	1.09861	1	-0.273137	2	Moseten	3	2	12	3	0.442908			0.400222	FALSE	4	C	-0.78808	40
8		TRUE	0	TRUE	8	0	-0.710825			0	0.693147	1	1.87982	1	Moseten	5	0	8	16	-1.2953			3.1473	TRUE	6	B	-0.114187	30
8		TRUE	2	FALSE	12	0	-0.149395			1	1.38629	0	-0.468587	5	Moseten	2	2	8	8	0.495503			-0.777095	TRUE	4	C	0.110444	40
4		TRUE	1.5	FALSE	6	1	-0.253763			0	1.38629	0	-0.638131	4	Moseten	5	2	4		-0.165129			-0.777095	FALSE	0	B	-0.338818	40
8	4	TRUE	1	FALSE	6	1	-0.674536	2.33333	3.33333	0	1.60944	1	-0.220396	3	Moseten	8	2	8	16	0.0259592		1	1.96998	TRUE	0	F	3.03065	30
4	9	TRUE	2.5	TRUE	9	0	-0.548274	2	2	1	1.09861	2	-0.802851	6	Moseten	4	2	6	1	2.85958		0	0.400222	TRUE	4	D	0.559705	40
10	4	TRUE	0	TRUE	6	0	3.43812	2.33333	3.33333	0	1.38629	1	1.7166	4	Moseten	2	1	8	12	-0.39099	1	1	0.00778342	TRUE	3	D	-0.114187	30
2	6	TRUE	1.5	TRUE	5	0	-0.592061			1	1.09861	0	1.61848	2	Moseten	3	1	7	12	-0.768006		1	0.792661	FALSE	2	B	0.110444	20
7	3	TRUE	0	TRUE	8	0	3.43812		3	0	1.60944	0	1.87828	3	Moseten	5	1	6	12	-1.54415		1	1.57754	TRUE		C	-0.563449	30
4		TRUE	2.5	FALSE	2	0	-0.124202			1	1.09861	1	-0.36855	2	Moseten	3	1	6	11	0.802102			-0.328593	FALSE	10	F	0.559705	40
4	3	TRUE	2	TRUE	10	0	0.900769	2.33333		0	1.60944	0	-0.339891	2	Moseten	8	2	6	11	-0.408813		0	2.81092	TRUE	1	D	-1.01271	40
4	8	TRUE	1	TRUE	4	0	-0.308467		0.666667	1	1.09861	1	-0.359792	3	Moseten	3	2	8	5	0.0259592	0	1	-0.664969	FALSE	1	B	0.110444	30
4	7	TRUE	3	TRUE	6	0	-0.00183916	2	2.66667	1	0	1	-0.176677	4	Moseten	6	1	0	12	1.76417		0	0.00778342	TRUE		C	-0.338818	40
8	3	TRUE	2.5	FALSE	6	1	0.66396	3	3	1	1.79176	1	-0.149515	3	Moseten	4	1	12	12	1.10354	0	0	0.400222	FALSE	4	B	-0.563449	40
8	5	TRUE	1	TRUE	2	0	-0.825991	3		0	0	1	1.57551	6	Moseten	2	0	10	6	0.930275		0	-0.384656	FALSE	2	C	-1.01271	30
8		TRUE	0.5	FALSE	2	0	0.163711			0	1.09861	1	-0.392967	0	Moseten	3	2	12	10	-1.23755			1.57754	FALSE	3	E	0.110444	30
5	0	TRUE	0.5	FALSE	3	0	0.120524	3.33333	3.66667	1	0	0	1.67102	4	Moseten	2	1	7	12	-0.883517	1	1	0.568411	FALSE	3	B	-1.01271	30
12	5	FALSE	0	TRUE	6	0	-0.610056		2.66667	0	0.693147	0	-0.98291	0	Moseten	8	2	0	3	-2.44846		1	-0.777095	TRUE	4	D	0.784336	60
4	5	TRUE	1.5	TRUE	1	0	3.43812		4.33333	1	1.09861	0	-0.441464	2	Moseten	7	1	12	12	-0.768006		1	-0.384656	TRUE	0	C	0.559705	20
12	0	TRUE	2	TRUE	12	0	-0.448105	0.666667	6.33333	1	2.19722	2	-0.984338	1	Tsimane	0	0	10	4	0.99319		1	-0.664969	FALSE		F	-0.563449	20
6	0	TRUE	2	TRUE	6	0	-0.520083	0		0	0.693147	2	-1.12501	2	Tsimane	2	2	8	2	1.29463		1	-0.777095	FALSE	1	E	-0.563449	20
4	15	TRUE	2	TRUE	6	0	-0.484094	1.33333	0.666667	1	2.07944	2	-1.12501	0	Tsimane	0	1	8	4	0.691752	0	1	-0.664969	TRUE	3	F	0.110444	20
12		TRUE	2	FALSE	4	0	-0.556072			0	1.09861	2	-1.00113	2	Tsimane	0	0	8	4	1.29463			-0.777095	FALSE		A	-0.78808	30
8	19	TRUE	3	TRUE	6	1	-0.556072	0.666667	0	0	0.405465	1	-1.07184	5	Tsimane	2	0	6	1	2.06561	1	0	-0.777095	FALSE		E	-0.78808	30
12		TRUE	2.5	TRUE	6	0	-0.507127			0	0	1	-0.617421	5	Tsimane	2	0	8	1	1.70642			-0.777095	TRUE		A	-0.563449	50
12	12	TRUE	3	TRUE	8	1	-0.556072	2	1	1	1.38629	1	-0.629906	5	Tsimane	0	0	10	1	2.06561	0	0	-0.777095	FALSE	2	D	-0.563449	40
16		TRUE	1.5	TRUE	10	1	-0.53016			0	0.693147	0	-0.617421	2	Tsimane	3	1	10	8	-0.768006			-0.777095	TRUE	1	A	-1.01271	30
10	9	TRUE	2.5	FALSE	2	0	-0.268159	2.33333		1	2.14007	2	-0.522141	3	Tsimane	1	2	6	7	1.95526		1	-0.777095	TRUE	2	B	-0.563449	30
10	0	TRUE	2	TRUE	6	1	-0.520083	6.33333	0.666667	1	2.07944	2	-0.267373	3	Tsimane	0	2	8	3	1.59607	0	1	-0.777095	FALSE	2	C	-0.563449	40
8		TRUE	1.5	FALSE	6	0	-0.556072			0	1.09861	1	-0.632769	0	Tsimane	0	0	8	3	-0.519163			-0.777095	TRUE	1	A	-0.78808	50
8	17	TRUE	2	FALSE	4	0	-0.553673	0	1.33333	0	0.693147	2	-0.948669	4	Tsimane	3	1	12	0	1.89751		1	-0.664969	TRUE		C	-0.563449	40
4	10	TRUE	2.5	TRUE	8	0	-0.556072	3	0.666667	1	1.38629	1	-0.695414	6	Tsimane	2	0	8	5	2.00786		1	-0.749063	TRUE	4	A	-0.563449	30
12	6	TRUE	2.5	TRUE	7	0	-0.556072			0	1.09861	1	-0.300845	0	Tsimane	4	0	6	0	0.199225		1	-0.608906	FALSE	4	F	-0.338818	70
9	5	TRUE	1.5	TRUE	7	0	-0.0666196	4	1.33333	1	0.693147	1	-0.11474	0	Tsimane	4	2	12	12	-0.519163		1	-0.777095	TRUE	4	E	0.335074	50
12		TRUE	2	FALSE	6	1	-0.437668			0	1.09861	1	-0.856899	3	Tsimane	0	0	8	4	0.744346			-0.777095	FALSE	1	A	-0.78808	20
12	0	TRUE	1	TRUE	6	0	-0.271358	5		1	0	1	-0.994773	4	Tsimane	2	2	6	4	0.327398		1	-0.777095	FALSE	1	E	-0.563449	30
12	9	TRUE	2	TRUE	8	1	-0.212176	2.66667	1.33333	1	1.38629	1	-0.887233	0	Tsimane	0	2	6	5	-0.159969		1	-0.777095	TRUE	12	C	-0.563449	20
10	15	TRUE	2	FALSE	2	0	-0.520083	0	2	0	1.60944	2	-0.391589	7	Tsimane	2	1	14	1	2.80182	0	1	-0.104342	TRUE	4	C	-0.338818	60
10	3	TRUE	0.5	TRUE	6	0	-0.466099	3.66667	2.33333	1	1.09861	0	-0.621655	0	Tsimane	3	0	12	0	-2.08927		0	-0.552844	TRUE	4	D	-0.114187	80
6	5	TRUE	2	TRUE	4	0	0.156513	4.33333		0	1.60944	2	-0.22375	1	Tsimane	5	2	6	12	0.99319		1	-0.777095	TRUE	4	F	1.90749	60
6	10	TRUE	1.5	FALSE	6	0	-0.520083	2.66667		1	0	2	-0.624229	2	Tsimane	3	2	6	0	0.935435		1	-0.664969	TRUE	4	E	-0.563449	70
8	5	TRUE	2	TRUE	10	0	-0.556072	5.33333	0	1	0.693147	1	-0.32891	5	Tsimane	2	2	12	2	1.34722	0	1	-0.777095	FALSE	12	A	-0.563449	40
14	7	TRUE	2	TRUE	8	0	-0.466099	4.66667	0	1	0.693147	1	-0.6133	5	Tsimane	3	1	8	1	1.34722		1	-0.552844	TRUE		D	-0.563449	30
8		FALSE	2	TRUE	2	0	-0.520083			0	0.693147	1	-0.910445	0	Tsimane	3	1	8	0	-0.159969			-0.664969	FALSE	4	A	-1.01271	60
10	4	TRUE	1.5	TRUE	6	0	0.595581	4	1.66667	1	1.8718	2	-0.522141	5	Tsimane	2	1	8	1	1.83975		1	-0.664969	TRUE	2	E	-0.563449	30
12		FALSE	1	TRUE	6	0	-0.527281			0	0	1	-0.632769	0	Tsimane	4	2	8	1	-0.878356			-0.777095	FALSE	6	A	-1.01271	70
6	3	TRUE	3	TRUE	8	0	-0.556072	3	3	1	0	1	-0.41566	5	Tsimane	2	0	4	2	2.06561		1	-0.608906	FALSE	3	F	-0.563449	30
9	0	TRUE	2	TRUE	6	0	-0.43011			1	2.07944	0	-1.04982	0	Tsimane	2	1	10	2	-1.01169		1	-0.777095	TRUE	2	A	-0.114187	60
14	0	TRUE	2.5	TRUE	2	0	-0.374687		3.66667	0	0	1	-0.346711	5	Tsimane	2	2	6	3	1.70642		1	-0.104342	TRUE		E	-0.563449	40
14	7	TRUE	2	TRUE	6	0	0.0917326	3.66667		1	0.693147	1	-0.98291	5	Tsimane	0	2	8	12	1.34722		1	-0.664969	TRUE	3	A	-0.78808	30
10	0	FALSE	2	TRUE	6	0	-0.551788	0	7	1	0	1	-1.12501	3	Tsimane	2	2	8	1	0.744346		1	-0.328593	TRUE	4	D	-0.563449	50
8	6	TRUE	1.5	TRUE	8	0	0.151235	5	0	0	2.0149	2	-0.553643	2	Tsimane	0	1	10	1	0.935435		0	-0.664969	FALSE		A	-0.563449	20
12	17	TRUE	2	TRUE	8	0	-0.340137	1.33333	0	1	1.60944	1	-0.966265	1	Tsimane	0	1	2	7	0.14147		0	-0.777095	TRUE	12	B	-0.563449	20
12	0	TRUE	2	TRUE	8	0	-0.466099	7	0	1	0.916291	2	-0.403245	2	Tsimane	3	2	10	5	1.29463	0	0	-0.777095	TRUE	4	A	-0.563449	30
10	21	TRUE	1.5	FALSE	2	0	-0.534902	0	0	1	0.693147	1	-1.12501	4	Tsimane	1	1	8	12	0.686591		1	-0.777095	TRUE	2	F	-0.114187	40
12	13	TRUE	1	TRUE	6	0	-0.297797	1.33333	1.33333	1	1.09861	2	-0.0969092	7	Tsimane	2	0	8	3	2.08343		1	-0.777095	FALSE	4	A	-0.563449	30
14	11	TRUE	2	TRUE	8	0	-0.29875	3.33333	0	0	0.693147	1	-0.411687	3	Tsimane	1	1	4	1	0.744346	1	1	-0.777095	TRUE	4	A	-0.563449	40
12	21	TRUE	2	FALSE	6	0	-0.556072	0	0	1	1.09861	1	-0.341281	0	Tsimane	0	0	4	3	-0.159969	0	1	-0.440718	TRUE		C	-0.563449	30
14	0	TRUE	1	TRUE	8	0	-0.556072	5	2	0	0.693147	1	-1.12501	7	Tsimane	4	2	8	1	1.23171	1	1	-0.777095	FALSE		C	-0.563449	40
10	21	TRUE	1	TRUE	8	0	-0.541077	0	0	0	1.09861	1	-0.163903	7	Tsimane	2	1	12	8	1.23171		1	-0.777095	TRUE	1	F	-0.338818	50
14		FALSE	2	TRUE	10	0	-0.340137			0	0	1	-1.12501	0	Tsimane	2	0	10		-0.159969			-0.777095	FALSE		A	-0.78808	40
16	10	FALSE	1.5	TRUE	8	0	3.12682	3	0.666667	0	0	1	-0.632769	0	Tsimane	0	2	6	3	-0.519163		1	-0.777095	TRUE	4	D	-0.78808	30
14	21	FALSE	1.5	TRUE	10	0	-0.556072	0	0	0	1.38629	0	-0.184588	0	Tsimane	2	0	6	0	-1.37088		0	-0.608906	FALSE		D	-0.78808	70
8	8	FALSE	1.5	TRUE	0	1	-0.250164	3.33333	1	1	1.09861	2	-0.309861	2	Tsimane	3	1	10	4	0.935435	1	1	-0.777095	FALSE	2	D	-0.563449	20
8	21	TRUE	2.5	TRUE	8	0	0.542317	0		1	1.09861	2	0.233486	7	Tsimane	0	2	8	3	3.16101		1	-0.664969	TRUE	4	B	-0.338818	40
8	6	TRUE	1	TRUE	8	0	-0.235769	4	1	1	1.60944	2	-0.925666	3	Tsimane	1	2	8	6	0.87768		0	-0.777095	FALSE		F	-0.563449	40
10	0	TRUE	1.5	FALSE	8	1	-0.466099	7	0	0	1.38629	1	-0.295863	0	Tsimane	2	0	8	0	-0.519163	1	0	-0.440718	FALSE	3	D	-0.338818	60
8	13	TRUE	2	TRUE	4	0	-0.49525	1.33333	1.33333	1	0	2	-0.568321	4	Tsimane	2	0	8	1	1.89751		1	-0.664969	TRUE	0	E	-0.563449	50
6	9	TRUE	1.5	TRUE	8	0	-0.491292	3	1	1	0	1	-0.618616	1	Tsimane	2	1	10	7	-0.217724		0	-0.777095	TRUE		D	-0.563449	30
4	6	TRUE	2.5	FALSE	10	0	0.0928123	2	3	1	1.09861	1	-0.973289	2	Tsimane	0	1	4	1	0.802102	1	1	-0.777095	FALSE	1	B	-0.563449	40
10	3	TRUE	0.5	FALSE	4	0	-0.106208	6		0	1.09861	2	-0.632769	2	Tsimane	3	1	12	1	0.217048		1	-0.777095	FALSE	4	F	-0.338818	70
14	3	FALSE	1.5	FALSE	4	0	-0.0702185	6	0	1	1.09861	2	-0.241626	0	Tsimane	0	2	8	5	0.332558		1	0.34416	TRUE	5	F	-0.563449	30
8	0	TRUE	2.5	FALSE	6	0	-0.448105	4	3	0	0	1	-0.632769	0	Tsimane	0	0	8	0	0.199225	1	0	-0.664969	FALSE	2	C	-0.563449	60
10	21	TRUE	2	FALSE	6	0	-0.224972	0		1	0	1	-0.925059	2	Tsimane	0	2	4	5	0.442908		1	-0.496781	TRUE	2	A	-1.01271	20
8	21	TRUE	2.5	TRUE	6	0	-0.39772	0	0	1	2.19722	2	-0.00408012	2	Tsimane	0	1	6	3	1.65382	1	0	-0.777095	FALSE	4	B	-0.563449	20
6	10	TRUE	2.5	TRUE	4	0	0.0651007	2.66667	1	0	1.38629	2	-0.492588	3	Tsimane	0	0	4	2	1.95526		1	-0.777095	FALSE		C	-0.563449	30
14	0	TRUE	2	TRUE	6	1	-0.395321	7	0	1	1.60944	1	-0.184588	3	Tsimane	0	2	12	4	0.744346		1	-0.777095	FALSE	12	B	-0.563449	30
14		TRUE	2	FALSE	4	0	-0.556072			0	0.693147	2	-1.12501	3	Tsimane	2	0	4	4	1.59607			-0.777095	TRUE		A	-1.01271	30
7	3	TRUE	2	TRUE	8	0	0.825911	6	0	1	0	2	-0.26104	3	Tsimane	0	1	8	4	1.59607	0	1	-0.721032	TRUE		B	-0.563449	30
16		TRUE	2	TRUE	6	1	-0.466099			0	1.60944	0	-0.0394766	2	Tsimane	3	0	8	0	-0.408813			-0.777095	FALSE		A	-0.78808	70
6	3	TRUE	2.5	TRUE	5	0	-0.53016	3.33333	2.66667	0	1.09861	0	-1.12501	4	Tsimane	2	2	7	0	0.553258		1	-0.777095	FALSE		C	-1.01271	30
12	0	TRUE	1.5	TRUE	4	0	-0.340137		3	1	1.79176	1	-1.12501	2	Tsimane	2	2	6	2	0.0837144		1	-0.777095	TRUE	3	D	-0.563449	20
6	21	TRUE	2	FALSE	4	0	-0.556072	0	0	1	0.693147	1	-0.985202	4	Tsimane	2	0	14	4	1.04578		0	-0.721032	FALSE	2	B	-0.563449	20
8	3	TRUE	3	TRUE	4	0	-0.0378283	6	0	1	2.07944	1	-0.272189	5	Tsimane	2	2	14	4	2.06561		1	-0.664969	TRUE		E	-0.563449	50
12		TRUE	2.5	FALSE	4	0	0.0917326			0	0.693147	0	0.0501947	3	Tsimane	3	1	8	4	0.251819			-0.777095	FALSE	4	A	-0.78808	30
3	4	TRUE	1.5	FALSE	6	0	-0.274157	4	1.66667	1	1.38629	0	-0.833795	3	Tsimane	5	1	6	5	-0.466568		1	-0.721032	TRUE	4	E	0.559705	50
8	3	TRUE	1	TRUE	6	0	-0.509286	6	0	1	0.693147	2	-0.621655	0	Tsimane	3	2	10	1	-0.0266354		1	-0.777095	TRUE	4	B	-0.338818	80
6	0	TRUE	1	TRUE	6	0	-0.556072	3	4	0	1.09861	2	-0.463867	5	Tsimane	2	0	12	1	1.48056	0	0	-0.777095	FALSE	4	F	-0.563449	50
